# Supplementary material for: The Predictive Role of the Gleason Score in Determining Prognosis to Systematic Treatment in Metastatic Castration-Sensitive Prostate Cancer: A Systematic Review and Network Meta-Analysis
Source: J Clin Med. 2025 Feb 17;14(4):1326. doi: 10.3390/jcm14041326 (PMC11857080; doi:10.3390/jcm14041326)
Supplement: Supplementary file 1 [file jcm-14-01326-s001.zip]

Archive with 1 entries (1 files):
- jcm-3437841-supplementary.pdf
